# Supplementary material for: Vines avoid coiling around neighbouring plants infested by polyphagous mites
Source: Sci Rep. 2019 Apr 29;9:6589. doi: 10.1038/s41598-019-43101-0 (PMC6488603; doi:10.1038/s41598-019-43101-0)
Supplement: Supplementary file 1 — Supplementary material [file 41598_2019_43101_MOESM1_ESM.xls]

## Sheet: Sheet1
Vines avoid coiling around neighbouring plants infested by polyphagous mites
Tomoya Nakai, Shuichi Yano*
The coiling responses of C. japonica tendrils to spider mite-infested bean plants (Fig.2a).
	Coiled	Not
Uninfested	8	4
Mite-infested	0	5
The coiling responses of I. nil veins to spider mite-infested bean plants (Fig.2b).
	Coiled	Not
Uninfested	10	0
Mite-infested	13	4
The coiling responses of C. japonica tendrils to the SMIPVs from the contact surface (Fig. 3a).
	Coiled	Not
SMIPVs	9	3
Control	10	0
The coiling responses of C. japonica tendrils to spider mite webs on the contact surface (Fig. 3b).
	Coiled	Not
Mite webs	1	7
Spider webs	0	8
Control	6	1
The effects of spider mite intrusion on the curling of C. japonica tendrils.
	Curled	Not
Contact with webs	6	1
Mite intrusion	0	7
